# Supplementary material for: Concentrations, Speciation, and Potential Release of Hazardous Heavy Metals from the Solid Combustion Residues of Coal-Fired Power Plants
Source: Int J Environ Res Public Health. 2022 Oct 2;19(19):12617. doi: 10.3390/ijerph191912617 (PMC9566641; doi:10.3390/ijerph191912617)
Supplement: Supplementary file 1 [file ijerph-19-12617-s001.zip]

Archive with 1 entries (1 files):
- ijerph-1912366-supplementary.pdf
